# Supplementary material for: High species richness of tachinid parasitoids (Diptera: Calyptratae) sampled with a Malaise trap in Baihua Mountain Reserve, Beijing, China
Source: Sci Rep. 2021 Nov 12;11:22193. doi: 10.1038/s41598-021-01659-8 (PMC8590053; doi:10.1038/s41598-021-01659-8)
Supplement: Supplementary file 1 — Supplementary Information 1. [file 41598_2021_1659_MOESM1_ESM.xlsx]

## Sheet: Sheet1
Supporting Information For High species richness of tachinid parasitoids (Diptera: Calyptratae) sampled with Malaise trap in Baihua Mountain Reserve, Beijing, China
Content: Table A1
Table A1 Tachinid species and their seasonality distribution from summer 2017 to spring 2019 in Baihua Mountain Reserve, Beijing, China.
		Season																Year	Total	Species code
Subfamily/tribe/genus		ESP		MSP		LSP		ES		MS		LS		EF		MF
		Mar.		April		May		June		July		Aug.		Sept.		Oct.
		1	2	1	2	1	2	1	2	1	2	1	2	1	2	1	2
Dexiinae
Dexiini
	Dexia fulvifera Roder												1					2017	1	Sp1
																		2018
																		2019
	Dexia ventralis Aldrich													1				2017	1	Sp2
																		2018
																		2019
	Dinera xuei Zhang, Wang & Liu									1	11	2						2017	14	Sp3
										4	8							2018	12
																		2019
	Estheria magna (Baranov)*																	2017		Sp75
														3	3			2018	6
																		2019
	Prosena siberita (Fabricius)											2	4	5	7			2017	18	Sp4
												1	1	15	16	5		2018	38
																		2019
Dufouriini
	Microsoma sp.1#								1									2017	1	Sp5
																		2018
								1										2019	1
	Rondania sp.1*																	2017		Sp76
																1		2018	1
							1											2019	1
Eutherini
	Redtenbacheria insignis Egger																	2017		Sp77
																		2018
								1										2019	1
Voriini
	Campylocheta bisetosa Shima*																	2017		Sp78
																		2018
						1												2019	1
	Cyrtophleba vernalis Kramer*																	2017		Sp79
																		2018
					2													2019	2
	Dexiomimops crassipes Shima*																	2017		Sp80
														2				2018	2
																		2019
	Dexiomimops pallipes Mesnil							1	1									2017	2	Sp6
																		2018
																		2019
	Dexiomimops sp.1																	2017		Sp81
										1		2	2	3				2018	8
																		2019
	Periscepsia handlirschi Brauer & Bergenstamm									1	1							2017	2	Sp7
																		2018
																		2019
	Voria ruralis (Fallén)																	2017		Sp82
														1				2018	1
																		2019
Exoristinae
Blondeliini
	Admontia blanda (Fallén)*									2				1				2017	3	Sp8
												1			4	5		2018	10
								1	1									2019	2
	Admontia continuans Strobl*							5								2		2017	7	Sp9
											2	1	1	1	8			2018	13
								2	1									2019	3
	Admontia gracilipes Mesnil*							3		2								2017	5	Sp10
																		2018
																		2019
	Admontia grandicornis (Zetterstedt)*																	2017		Sp83
																		2018
									1									2019	1
	Admontia maculisquama (Zetterstedt)*									1								2017	1	Sp11
																		2018
																		2019
	Biomeigenia flava Chao*																	2017		Sp84
																		2018
							1											2019	1
	Biomeigenia gynandromima Mesnil*																	2017		Sp85
																		2018
						1			1									2019	2
	Blondelia inclusa (Hartig)*								1	1								2017	2	Sp12
																		2018
																		2019
	Compsilura concinnata (Meigen)																	2017		Sp86
																		2018
							1		2									2019	3
	Dolichocoxys rossica Mesnil#									1								2017	1	Sp13
																		2018
																		2019
	Gastrolepta anthracina (Meigen)#															1		2017	1	Sp14
																		2018
																		2019
	Istocheta nyctia (Borisova)							2						1				2017	3	Sp15
																		2018
																		2019
	Leiophora innoxia (Meigen)*							4					3					2017	7	Sp16
																		2018
																		2019
	Leiophora sp. nr. innoxia (Meigen)*																	2017		Sp87
																		2018
							2											2019	2
	Lixophaga latigena Shima*									1		1						2017	2	Sp17
													1					2018	1
																		2019
	Lixophaga sp.1																	2017		Sp88
										1								2018	1
																		2019
	Medina melania (Meigen)												1					2017	1	Sp18
																		2018
																		2019
	Medina sp.1																	2017		Sp89
															1			2018	1
																		2019
	Meigenia dorsalis (Meigen)																	2017		Sp90
										1								2018	1
																		2019
	Meigenia mutabilis Fallén*							1										2017	1	Sp19
																		2018
																		2019
	Meigenia sp.1																	2017		Sp91
																		2018
							2											2019	2
	Opsomeigenia orientalis Yang*							2			1							2017	3	Sp20
																		2018
																		2019
	Oswaldia eggeri (Brauer & von Bergenstamm)*										1							2017	1	Sp21
																		2018
																		2019
	Oswaldia issikii (Baranov)*														1			2017	1	Sp22
																		2018
																		2019
	Phytorophaga nigriventris Mesnil*															1		2017	1	Sp23
																		2018
																		2019
	Picconia sp.1#																	2017		Sp92
												1						2018	1
																		2019
	Trigonospila ludio (Zetterstedt)*																	2017		Sp93
												1						2018	1
																		2019
	Trigonospila transvittata (Pandellé)*													1				2017	1	Sp24
																		2018
																		2019
	Uromedina atrata (Townsend)*									6								2017	6	Sp25
																		2018
																		2019
	Uromedina sp.1*																	2017		Sp94
														1				2018	1
																		2019
	Vibrissina turrita (Meigen)																	2017		Sp95
										2	1							2018	3
																		2019
Eryciini
	Carcelia bombylans Robineau-Desvoidy										1							2017	1	Sp26
														1				2018	1
							1											2019	1
	Carcelia gnava (Meigen)																	2017		Sp96
										1								2018	1
																		2019
	Carcelia rasa (Macquart)																	2017		Sp97
																		2018
							1											2019	1
	Carcelia sp.1																	2017		Sp98
													1					2018	1
																		2019
	Gymnophryxe sp.1*																	2017		Sp99
											1							2018	1
																		2019
	Nilea hortulana (Meigen)																	2017		Sp100
														1				2018	1
																		2019
	Phebellia carceliaeformis (Villeneuve)*																	2017		Sp101
												1	2	1				2018	4
																		2019
	Phebellia fulvipollinis Chao & Chen															1		2017	1	Sp28
																		2018
																		2019
	Phebellia sp.1																	2017		Sp102
																		2018
						1												2019	1
	Phebellia sp.2																	2017		Sp103
																		2018
						2	1											2019	3
	Senometopia dentata (Chao et Liang)										1							2017	1	Sp27
																		2018
								1										2019	1
	Senometopia sp.1																	2017		Sp104
														1	1			2018	2
																		2019
	Weingaertneriella sp.1*																	2017		Sp105
												1						2018	1
																		2019
	Xylotachina diluta (Meigen)*							1										2017	1	Sp29
																		2018
																		2019
	Xylotachina sp.1												1					2017	1	Sp30
															1			2018	1
																		2019
Exoristini
	Bessa parallela (Meigen)																	2017		Sp106
																		2018
									1									2019	1
	Exorista hyalipennis (Baranov)									1								2017	1	Sp31
																		2018
																		2019
	Phorocera normalis Chao*																	2017		Sp108
																		2018
		7	49	10	10	1	3											2019	89
	Phorocera obscura (Fallén)*																	2017		Sp109
																		2018
			1	1														2019	2
Goniini
	Allophorocera flavipruina (Chao & Liang)								1	1								2017	2	Sp32
																		2018
																		2019
	Allophorocera pachystyla (Macquart)*									1								2017	1	Sp33
																		2018
																		2019
	Allophorocera sp.2																	2017		Sp110
													4	2				2018	6
																		2019
	Allophorocera rutila (Meigen)							1										2017	1	Sp34
																		2018
																		2019
	Catagonia aberrans (Rondani)								1									2017	1	Sp35
																		2018
																		2019
	Ceromasia rubrifrons (Macquart)							1	2									2017	3	Sp36
																		2018
																		2019
	Ceromasia sp.1																	2017		Sp111
																		2018
							1											2019	1
	Clemelis sp.1																	2017		Sp112
											1				1			2018	2
																		2019
	Frontina femorata Shima								1									2017	1	Sp37
																		2018
																		2019
	Gonia ussuriensis (Rohdendorf)*																	2017		Sp113
																		2018
						3	1											2019	4
	Gymnocheta goniata Chao*																	2017		Sp114
																		2018
								2										2019	2
	Hebia flavipes Robineau-Desvoidy										1							2017	1	Sp38
																		2018
																		2019
	Myxexoristops blondeli (Robineau-Desvoidy)												1					2017	1	Sp39
																		2018
																		2019
	Ocytata sp.1#							1		1								2017	2	Sp40
																		2018
																		2019
	Pales carbonata Mesnil																	2017		Sp115
																1		2018	1
								2										2019	2
	Pales pavida (Meigen)																	2017		Sp116
														1	2	4	1	2018	8
							2											2019	2
	Parapexopsis sp.1#											1						2017	1	Sp41
																		2018
																		2019
	Pexopsis pollinis Sun et Chao*																	2017		Sp117
																		2018
						4	6											2019	10
	Phryno vetula (Meigen)*																	2017		Sp118
																		2018
					7	33	1	2										2019	43
	Rhacodinella sp.1#																	2017		Sp119
																		2018
								1										2019	1
	Scaphimyia takanoi Mesnil*												1					2017	1	Sp42
																		2018
																		2019
	Suensonomyia nudinerva Mesnil#																	2017		Sp120
																	1	2018	1
																		2019
	Zenillia sp.1																	2017		Sp121
														1				2018	1
								2										2019	2
	Zenillia sp.2																	2017		Sp122
														1				2018	1
																		2019
Winthemiini
	Winthemia quadripustulata (Fabricius)									1								2017	1	Sp43
																		2018
								2										2019	2
	Winthemia sp.1																	2017		Sp123
																		2018
								1										2019	1
	Winthemia sp.2																	2017		Sp124
																		2018
					1													2019	1
																		2017		Sp125
	Winthemia venusta (Meigen)												1					2018	1
																		2019
Phasiinae
Hermyini
	Hermya beelzebul (Wiedemann)							1										2017	1	Sp44
											2							2018	2
																		2019
Cylindromyiini
	Hemyda sp.1																	2017		Sp126
																		2018
						1	3	5										2019	9
Phasiini
	Cistogaster sp.1#									1								2017	1	Sp45
																		2018
																		2019
	Ectophasia crassipennis (Fabricius)*																	2017		Sp128
														3	1			2018	4
								1										2019	1
	Ectophasia platymesa (Walker)*												1					2017	1	Sp46
																		2018
																		2019
	Ectophasia rotundiventris (Loew)							1						1				2017	2	Sp47
												3				3	1	2018	7
									1									2019	1
	Phasia sp.1											1						2017	1	Sp48
															1			2018	1
																		2019
	Phasia sp.2																	2017		Sp129
															2	1		2018	3
																		2019
	Subclytia rotundiventris (Fallén)*							1										2017	1	Sp49
																		2018
																		2019
Tachininae
Bigonichetini
	Triarthria sp.1#																	2017		Sp130
															1			2018	1
				2	9	17	7											2019	35
Ernestiini
	Gymnocheta goniata Chao*							1										2017	1	Sp50
																		2018
																		2019
	Linnaemya atriventris (Malloch) *								1					1				2017	2	Sp54
														2				2018	2
																		2019
	Linnaemya claripalla Chao & Shi*												1					2017	1	Sp55
																		2018
																		2019
	Linnaemya omega Zimin										1							2017	1	Sp56
												1						2018	1
																		2019
	Linnaemya picta (Meigen)							1	1	1	1							2017	4	Sp57
										1								2018	1
																		2019
	Linnaemya ruficornis Chao*												1					2017	1	Sp58
																		2018
																		2019
	Linnaemya siamensis Shima*																	2017		Sp131
																		2018
							1											2019	1
	Linnaemya tessellans (Robineau-Desvoidy)*																	2017		Sp132
																		2018
							1	1	1									2019	3
	Panzeria consobrina (Meigen)																	2017		Sp133
																		2018
								2	1									2019	3
	Panzeria mira (Zimin)*																	2017		Sp134
																		2018
				1	3	10	4	1										2019	19
Graphogastrini
	Graphogaster buccata Herting*																	2017		Sp135
																	1	2018	1
																		2019
	Phytomyptera zonella (Zetterstedt)#																1	2017	1	Sp51
															1	1		2018	2
																		2019
Leskiini
	Bithia demotica (Egger)*								1									2017	1	Sp52
																		2018
																		2019
	Bithia modesta (Meigen)*													2		1		2017	3	Sp53
																		2018
																		2019
	Cavillatrix sp.1																	2017		Sp136
										1								2018	1
																		2019
Macquartiini
	Macquartia nudigena Mesnil*																	2017		Sp137
																		2018
				1														2019	1
	Macquartia sp.1																	2017		Sp138
														2				2018	2
																		2019
	Macquartia tessellum (Meigen)																	2017		Sp139
																		2018
			1															2019	1
Minthoini
	Dolichopodomintho takanoi Mesnil*							1			1							2017	2	Sp59
																		2018
																		2019
	Mongolomintho sp.1#																	2017		Sp140
															1			2018	1
																		2019
	Sumpigaster sp.1*																	2017		Sp141
																1		2018	1
																		2019
Palpostomatini
	Hamaxiella brunnescens Mesnil*							6										2017	6	Sp60
																		2018
																		2019
	Hamaxiella sp. nr. brunnescens Mesnil*																	2017		Sp142
																		2018
					1	14	4	1										2019	20
Siphonini
	Actia crassicornis Meigen									1								2017	1	Sp61
																		2018
																		2019
	Actia sp.1																	2017		Sp143
											2				2	4		2018	8
									5									2019	5
	Ceromya sp.1																	2017		Sp144
										2	2			1				2018	5
						1												2019	1
	Entomophaga sp.1*																	2017		Sp145
																		2018
						1	4											2019	5
	Peribaea abbreviata Tachi & Shima*									1								2017	1	Sp62
																		2018
																		2019
	Peribaea glabra Tachi & Shima*							9	5	1	1			2				2017	18	Sp63
														3		1		2018	4
							1	3	3									2019	7
	Peribaea tibialis (Robineau-Desvoidy)															3		2017	3	Sp64
														1				2018	1
																		2019
	Siphona (Ceranthia) sp.1													1				2017	1	Sp65
																2		2018	2
							1											2019	1
	Siphona (Ceranthia) sp.2													1	2			2017	3	Sp66
																		2018
																		2019
	Siphona paludosa Mesnil*							21			5			1	18	3		2017	48	Sp67
																		2018
																		2019
	Siphona (Siphona) sp.1										2							2017	2	Sp68
																		2018
					1	2		2										2019	5
	Siphona (Siphona) sp.2							2	1	8		1	1					2017	13	Sp69
												3						2018	3
							1	1										2019	2
	Siphona (Siphona) sp.3									8	5			1				2017	10	Sp70
																		2018
																		2019
	Siphona (Siphona) sp.4								2			1	2	1				2017	6	Sp71
																		2018
							1											2019	1
Tachinini
	Peleteria honghuang Chao							1	2									2017	3	Sp72
																		2018
																		2019
	Peleteria propinqua (Zimin)																	2017		Sp146
																		2018
						1												2019	1
	Tachina ursina Meigen																	2017		Sp147
																		2018
			3	1		1												2019	5
New species
	Tachinidae-1										1							2017		Sp73
																		2018
																		2019	1
Seasonality is indicated by ESP, early spring (Mar.); MSP, middle spring (Apr.); LSP, late spring (May); ES, early summer (Jun.); MS, middle summer (Jul.); LS, late summer (Aug.); EF, fall (Sept.); MF, middle fall (Oct.). The number 1 represents the first fortnight and number 2 the second fortnight of each month. # = New record for China of genus and species. * = New record for Beijing of genus a…
